# Supplementary material for: Dissemination of IMP-4-encoding pIMP-HZ1-related plasmids among Klebsiella pneumoniae and Pseudomonas aeruginosa in a Chinese teaching hospital
Source: Sci Rep. 2016 Sep 19;6:33419. doi: 10.1038/srep33419 (PMC5027574; doi:10.1038/srep33419)
Supplement: Supplementary Information [file srep33419-s1.xls]

## Sheet: 1
Bacteria	Strain	MLST: gpaA allele	MLST: infB allele	MLST: mdh allele	MLST: pgi allele	MLST: phoE allele	MLST: tonB allele	MLST: rpoB allele	MLST: Sequence type (ST)	pP378-IMP/p1220-IMP-related plasmid	IMP-4	qnrS1	ESBL gene	khe	oafA	Bacterial species	Bacterial isolate	Hospital	Hospital department	Year	Age	Gender	Specimen
Klebsiella pneumoniae	09314	2	9	2	1	13	16	1	37	+	+	-	SHV, CTX-M-9G	+	-	Klebsiella pneumoniae	09314	Southwest Hospital	Department of Pediatric ICU	2009	0	Male	Sputum
Klebsiella pneumoniae	1017	2	9	2	1	13	16	1	37	+	+	-	OXA-10G	+	-	Klebsiella pneumoniae	1017	Southwest Hospital	Department of pediatrics	2010	0	Male	Sputum
Klebsiella pneumoniae	1186	2	1	1	1	9	93	1	323	+	+	-	SHV, CTX-M-9G	+	-	Klebsiella pneumoniae	1186	Southwest Hospital	Department of Pediatric ICU	2010	0	Male	Sputum
Klebsiella pneumoniae	1019	2	1	1	1	9	93	1	323	+	+	-	SHV, CTX-M-9G	+	-	Klebsiella pneumoniae	1019	Southwest Hospital	Department of Pediatric ICU	2010	0	Female	Sputum
Klebsiella pneumoniae	1018	2	1	1	1	9	93	1	323	+	+	-	SHV, CTX-M-9G	+	-	Klebsiella pneumoniae	1018	Southwest Hospital	Department of Pediatric ICU	2010	0	Male	Sputum
Klebsiella pneumoniae	1011	2	1	2	17	27	39	1	107	+	+	-	SHV, CTX-M-9G, OXA-10G	+	-	Klebsiella pneumoniae	1011	Southwest Hospital	Department of Pediatric ICU	2010	0	Male	Sputum
Klebsiella pneumoniae	09315	4	1	1	3	3	54	5	686	+	+	+	SHV, CTX-M-9G	+	-	Klebsiella pneumoniae	09315	Southwest Hospital	Department of Pediatric ICU	2009	0	Female	Blood
Klebsiella pneumoniae	09319	4	1	1	3	3	54	5	686	+	+	+	SHV, CTX-M-9G	+	-	Klebsiella pneumoniae	09319	Southwest Hospital	Department of Pediatric ICU	2009	0	Female	Sputum
Klebsiella pneumoniae	1004	4	1	1	3	3	54	5	686	+	+	+	CTX-M-9G, TEM	+	-	Klebsiella pneumoniae	1004	Southwest Hospital	Department of pediatrics	2010	0	Male	Sputum
Klebsiella pneumoniae	1134	12	1	1	2	5	36	1	133	+	+	-	OXA-10G	+	-	Klebsiella pneumoniae	1134	Southwest Hospital	Department of Pediatric ICU	2010	0	Male	Sputum
Klebsiella pneumoniae	1234	4	3	2	1	10	17	4	1114	+	+	-	CTX-M-9G	+	-	Klebsiella pneumoniae	1234	Southwest Hospital	Department of Pediatric ICU	2010	0	Male	Sputum
Klebsiella pneumoniae	1220	4	3	2	1	10	17	4	1114	+	+	-	SHV, CTX-M-14	+	-	Klebsiella pneumoniae	1220	Southwest Hospital	Department of Pediatric ICU	2010	0	Male	Blood
Klebsiella pneumoniae	1248	4	3	2	1	10	17	4	1114	+	+	-	SHV, CTX-M-9G	+	-	Klebsiella pneumoniae	1248	Southwest Hospital	Department of pediatrics	2010	0	Male	Blood
Klebsiella pneumoniae	1245	4	3	2	1	10	17	4	1114	+	+	-	SHV, CTX-M-9G	+	-	Klebsiella pneumoniae	1245	Southwest Hospital	Department of pediatrics	2010	0	Male	Sputum
Klebsiella pneumoniae	1237	4	3	2	1	10	17	4	1114	+	+	-	SHV, CTX-M-9G	+	-	Klebsiella pneumoniae	1237	Southwest Hospital	Department of pediatrics	2010	0	Male	Sputum
Klebsiella pneumoniae	1075	12	1	1	2	5	36	1	133	+	+	-	SHV, CTX-M-9G	+	-	Klebsiella pneumoniae	1075	Southwest Hospital	Department of Pediatric ICU	2010	0	Female	Sputum
Klebsiella pneumoniae	1016	12	1	1	2	5	36	1	133	+	+	-	SHV, CTX-M-9G	+	-	Klebsiella pneumoniae	1016	Southwest Hospital	Department of Pediatric ICU	2010	0	Male	Sputum
Klebsiella pneumoniae	1076	12	1	1	2	5	36	1	133	+	+	-	SHV, CTX-M-9G, TEM	+	-	Klebsiella pneumoniae	1076	Southwest Hospital	Department of Pediatric ICU	2010	0	Male	Sputum
Klebsiella pneumoniae	1015	12	1	1	2	5	36	1	133	+	+	-	SHV, CTX-M-9G	+	-	Klebsiella pneumoniae	1015	Southwest Hospital	Department of Pediatric ICU	2010	0	Male	Sputum
Bacteria	Strain	MLST: acsA allele	MLST: aroE allele	MLST: guaA allele	MLST: nuoD allele	MLST: mutL allele	MLST: ppsA allele	MLST: trpE allele	MLST: Sequence type (ST)	pP378-IMP/p1220-IMP-related plasmid	IMP-4	qnrS1	ESBL gene	khe	oafA	Bacteria	Strain	Hospital	Hospital department	Year	Age	Gender	Specimen
Pseudomonas aeruginosa	P272	15	NA	1	4	11	4	10	NA	+	+	-	CTX-M-9G	-	+	Pseudomonas aeruginosa	P272	Southwest Hospital	Department of respiratory medicine	2010	80	Male	Sputum
Pseudomonas aeruginosa	P340	111	NA	64	30	26	59	7	NA	+	+	-	CTX-M-9G	-	+	Pseudomonas aeruginosa	P340	Southwest Hospital	Department of neurosurgery	2011	51	Male	Sputum
Pseudomonas aeruginosa	P247	15	NA	1	4	11	4	10	NA	+	+	+	OXA-1G	-	+	Pseudomonas aeruginosa	P247	Southwest Hospital	Department of emergency	2010	54	Male	Wound secretion
Pseudomonas aeruginosa	P030	6	NA	4	3	11	4	7	NA	+	+	-	SHV, CTX-M-9G	-	+	Pseudomonas aeruginosa	P030	Southwest Hospital	Department of nephrology	2011	44	Female	Blood
Pseudomonas aeruginosa	P378	111	NA	64	30	26	59	7	NA	+	+	+	CTX-M-3	-	+	Pseudomonas aeruginosa	P378	Southwest Hospital	Department of neurology	2012	36	Male	Urine
Pseudomonas aeruginosa	P598	111	NA	64	30	26	59	7	NA	+	+	+	OXA-1G, OXA-10G	-	+	Pseudomonas aeruginosa	P598	Southwest Hospital	Department of respiratory medicine	2013	57	Male	Lung lavage fluid
Pseudomonas aeruginosa	P035	2	NA	5	1	3	6	11	NA	+	+	+	OXA-1G	-	+	Pseudomonas aeruginosa	P035	Southwest Hospital	Department of cerebral surgery	2013	25	Male	Sputum
